# Supplementary material for: Factors associated with COVID-19 among hospitalized patients with severe acute respiratory infections in Serbia, 2022–2023: A test negative case-control study
Source: PLoS One. 2024 Mar 18;19(3):e0299210. doi: 10.1371/journal.pone.0299210 (PMC10947665; doi:10.1371/journal.pone.0299210)
Supplement: S1 Data — (XLSX) [file pone.0299210.s001.xlsx]

## Sheet: Baza rad KRAJ
ResultofthefirstPCRtest	Ishod.Logisticka	clinic	sex	age	age50	height	weight	residence	occupation	Smoking.logisticka	Pastsmoking.logisticka	marritalstatus	education	income	congregatesetting	Alcohol.log	symptomeonsetdate	temperature38	headache	sorethroat	cough	runnynose	shortbreath	weakness	myalgia	anosmia	ageusia	vomitus	abdominalpain	diarhhea	palpitations	chestpain	vertigo	rush	changesinmenthalstatus	Кадастеприметилипрвесимтомедалис	Кадастесепрвипутјавилизалекарску	cancer	cardiacexcludingHTA	HTA	kidney	COPD.and.Asthma	diabetes	Impairment.logistic	Primary.COVID19.vacc_logisticka	Primaryseriescovidvacctype	IIIcovidvaccdose.log	IIIcovidvacctype	Iboostedvacccovid.log
2	0	1	2	74	2	167	64	2	3	1	1	1	2	1	1	1		1	1	0	1	0	0	1	1	0	0	0	0	0	0	0	0	0	0	2		0	0	1	0	0	0	0	1	5	0		0
2	0	1	1	77	2			2	3	1	1	1	1	1	1	0	7408-09-23	1	0	0	1	0	1	0	0	0	0	0	0	0	0	0	0	0	0	1		0	1	1	0	0	0	0	0		0
2	0	1	1	36	1			2	1	0	1	2	2	2	1	0		1	0	1	1	0	1	1	0	0	0	0	0	0	0	0	0	0	0	1		1	0	0	0	0	0	0	0		0
1	0	3	2	70	2	168	85	2	3	1	1	2	2	1	1	1	3575-08-29	1	1	1	1	0	0	1	1	0	0	1	0	0	0	0	0	0	0	1	4397-01-11	0	1	1	0	0	0	0	1	5	1	5	1
2	0	1	2	85	2			2	3	1	1	2	1	1	2	1	2480-06-29	1	0	0	1	0	0	0	0	0	0	0	0	0	0	0	0	0	0	1	2480-06-29	0	0	1	0	0	0	0	0		0
1	1	3	1	80	2	174	102	2	3	1	1	2	1	2	1	1	4670-10-27	1	0	1	1	1	1	1	1	0	0	0	0	0	0	0	0	0	0	1	6587-05-10	0	1	1	0	0	0	0	1	5	1	5	0
1	1	3	1	79	2	170	66	1	3	1	1	2	1	1	1	1	5492-03-11	1	0	1	1	1	0	1	0	0	0	0	0	0	0	0	0	0	0	1	5492-03-11	1	1	1	0	0	0	0	1	5	1	5	0
1	0	3	1	83	2	168	60	2	3	0	1	1	1	1	1	0	6587-05-10	1	0	0	1	1	0	1	1	0	0	1	1	0	0	0	0	0	0	1	6861-02-22	0	0	1	0	0	0	0	1	5	1	5	1
1	0	3	1	83	2	168	60	2	3	0	1	1	1	1	1	0	6587-05-10	1	1	0	1	1	0	1	0	0	0	1	1	0	0	0	0	0	0	1	6861-02-22	0	0	1	0	0	0	0	1	5	1	5	1
2	0	1	1	57	2			2	1	0	1	1	1	2	1	0	3028-01-29	1	0	0	1	0	1	0	0	0	0	1	0	0	1	0	0	0	0	2		0	0	1	0	0	0	0	0		0
1	1	3	2	78	2	165	105	2	3	1	1	1	1	1	1	1	3603-01-14	1	1	1	1	1	1	1	1	0	0	0	0	0	0	0	0	0	0	1	5519-07-29	0	1	1	0	1	1	0	1	5	1	5	0
1	0	3	1	87	2	185	75	2	3	0	1	1	1	1	1	0	4424-05-29	1	0	0	1	1	0	1	1	0	0	0	0	0	0	0	0	0	0	1	5793-05-12	0	0	0	0	0	0	0	1	4	1	4	0
1	0	3	1	78	2	188	70	2	3	0	1	1	1	1	1	1	4971-12-28	1	1	1	1	1	1	1	1	0	0	0	0	0	0	0	0	0	0	1	5793-05-12	0	0	1	0	0	0	0	1	4	1	4	0
1	1	3	2	64	2	169	84	2	3	1	0	2	1	1	1	1	5793-05-12	1	1	1	1	1	1	1	1	0	0	1	1	1	1	0	0	0	0	1	5793-05-12	0	0	1	0	1	0	0	0		0
1	1	3	1	47	1	187	70	2	3	1	0	1	2	1	1	1	6614-09-26	1	1	1	1	1	1	1	1	0	0	0	0	1	1	1	0	0	0	1	7436-02-09	0	1	0	0	1	0	0	1	2	1	1	0
1	1	3	1	94	2	186	80	2	3	1	1	2	2	1	1	1	7162-04-26	1	1	0	1	0	0	0	0	0	0	0	0	0	0	0	0	0	0	1	7709-11-24	0	1	1	0	0	0	0	1	1	1	1	1
1	1	3	1	72	2	175	62	2	3	1	0	2	2	1	1	0	7436-02-09	1	1	1	1	1	1	1	1	0	0	0	0	0	0	0	0	0	0	1	8257-06-24	0	0	1	0	0	0	0	0		0
1	1	3	2	78	2	161	60	2	3	1	0	1	2	1	1	1	7709-11-24	1	1	0	1	1	1	1	1	1	1	0	0	0	1	1	0	0	0	1	9352-08-22	0	1	1	1	0	0	0	1	5	0		0
1	0	3	2	65	2	165	47	2	3	0	1	2	2	1	1	1	8805-01-22	1	1	1	1	1	0	1	0	0	0	1	0	0	0	0	0	0	0	1	9078-11-07	0	0	0	0	1	0	1	1	5	0		0
1	1	3	2	61	2	150	55	2	3	1	0	2	1	1	1	1	9352-08-22	1	1	1	1	1	1	1	1	0	0	1	0	0	0	0	0	0	0	1	2809-01-16	0	0	1	0	1	0	0	0		0
1	1	3	2	76	2	163	55	2	3	1	1	2	1	1	1	1	9626-06-07	1	0	1	1	0	1	1	1	0	0	0	0	0	0	0	0	0	0	1	9626-06-07	0	0	1	0	0	0	0	1	5	0		0
1	0	3	2	53	2	165	80	2	1	1	1	1	1	1	1	1	3082-11-01	1	0	1	1	1	1	1	1	0	0	0	1	0	0	0	0	0	0	1	3630-06-01	0	0	1	0	0	1	0	1	5	1	5	0
1	0	3	1	19	1	176	65	2	1	1	1	2	1	1	1	1	2261-06-18	1	1	0	1	1	0	1	1	0	0	1	0	1	0	0	0	0	0	1	3630-06-01	0	0	0	0	0	0	0	1	5	1	5
1	0	3	2	90	2	170	65	2	3	0	1	2	2	1	1	1	2261-06-18	1	1	1	1	0	1	1	0	0	0	0	0	0	0	0	1	0	0	1	3630-06-01	0	0	1	0	0	0	0	1	1	1	5
1	1	3	1	86	2	168	65	2	3	1	0	1	2	1	1	1	2261-06-18	1	0	0	1	1	1	1	0	0	0	0	0	0	0	0	0	0	0	1	3904-03-17	0	1	1	0	0	0	0	1	5	1	1	0
1	1	3	1	76	2	188	115	2	3	1	1	1	1	1	1	0	9380-01-08	1	1	1	1	0	1	1	1	1	1	0	0	0	1	0	0	0	0	1	9380-01-08	0	0	1	0	0	0	0	1	5	0		0
2	0	1	1	63	2			2	1	0	1	2	2	2	1	0	8230-02-06	1	0	0	1	0	0	1	0	0	0	0	0	0	1	0	0	0	0	1	8777-09-06	0	0	0	0	1	0	0	1	5	0
1	1	3	2	94	2	170	60	2	3	1	1	2	1	1	1	1	8558-08-25	1	0	0	1	0	1	1	0	0	0	0	0	0	0	0	0	0	0	1		0	0	1	0	0	0	0	0		0
1	0	3	1	47	1	175	87	2	1	0	0	1	1	1	1	0	4752-12-16	1	0	1	1	1	1	1	0	0	0	0	0	0	0	0	0	0	0	1	4752-12-16	0	1	1	1	0	0	0	1	5	1	5
1	1	3	1	51	2	176	83	2	1	1	0	1	1	1	1	0	5848-02-14	1	1	1	1	1	1	1	1	1	1	0	0	0	0	0	0	0	0	1	6669-06-29	0	0	1	1	0	0	0	1	1	0		0
1	1	3	1	82	2	178	82	2	3	1	0	1	2	1	1	0	7764-08-27	1	1	1	1	1	1	1	1	1	0	0	0	0	0	0	0	0	0	1	8859-10-26	0	1	1	0	0	0	0	0		0		0
1	1	3	2	91	2	160	50	2	3	1	1	2	1	1	1	0	8312-03-28	1	0	0	1	1	1	1	1	0	0	1	0	0	1	0	0	0	0	1	9133-08-11	0	1	1	0	0	0	0	1	1	1	1	0
1	1	3	1	50	1	176	95	2	3	1	0	1	1	1	1	1	8859-10-26	1	1	1	1	1	1	1	1	0	0	1	0	0	0	0	0	0	0	1	9954-12-25	0	1	1	0	1	0	0	0		0
1	1	3	1	91	2	175	70	2	3	1	1	1	2	1	1	0	9407-05-27	1	0	0	1	0	1	1	0	0	0	0	0	0	0	0	0	0	0	1	2316-03-22	0	1	0	0	0	0	0	0		0		0
2	0	1	2	78	2			2	3	0	0	1	2	2	1	1		1	0	0	1	0	1	0	0	0	0	0	0	0	0	0	0	0	0	2		0	0	0	0	1	0	0	1	1	0
1	1	2	2	68	2	160	64	2	3	1	1	1	2	2	1	1	5574-04-30	1	1	0	1	1	1	1	0	0	0	0	0	0	0	0	0	0	0	1	5848-02-13	0	0	0	0	0	0	0	1	5	0		0
2	1	2	1	72	2	170	78	2	3	1	0	1	1	2	1	1	5574-04-30	1	1	0	1	0	1	1	0	0	0	0	0	1	0	1	0	0	0	1	5574-04-30	0	1	1	0	1	0	0	1	5	0		0
1	1	2	1	80	2	176	75	2	3	1	1	1	2	2	1	1	6121-11-28	1	0	0	1	1	1	1	1	1	1	1	0	0	0	0	1	0	0	2		1	0	1	0	1	1	0	0		0		0
1	1	2	2	49	1	169	48	2	1	1	1	2	2	2	1	1	6943-04-13	1	1	0	1	0	0	0	0	0	0	0	0	0	0	0	1	0	0	1	7217-01-26	0	0	0	0	1	0	0	0		0		0
2	0	1	1	88	2			2	3	0	0	1	1	1	1	0	4150-08-14	1	0	1	1	1	0	0	0	0	0	0	0	0	0	0	0	0	0	2		0	0	1	0	1	1	0	1	5	1	5	0
2	1	2	1	75	2	175	84	2	3	1	1	1	1	2	1	0	6121-11-28	1	0	0	1	0	0	0	0	0	0	0	0	0	0	0	0	0	0	1	6943-04-13	0	0	1	0	0	0	0	0		0		0
2	0	1	1	42	1			2	1	0	1	1	1	2	1	0	4150-08-14	1	0	1	1	1	0	0	1	0	0	0	0	0	0	0	0	0	0	2		0	0	0	0	1	0	0	1	5	1	5
2	0	1	1	51	2			2	3	0	0	1	2	2	1	0	4424-05-29	1	1	1	1	1	0	0	0	0	0	0	0	0	0	0	0	0	0	1	4424-05-29	0	0	1	0	0	1	0	1	5	1	1	0
1	1	2	2	82	2	169	67	2	3	1	1	2	2	2	1	1	7764-08-26	1	1	1	1	0	1	0	0	0	0	0	0	0	0	0	0	0	0	1	8312-03-27	0	1	1	1	0	0	0	1	5	0		0
2	1	2	1	80	2	176	75	2	3	1	1	1	2	2	1	1	8312-03-27	1	1	1	1	0	0	1	1	0	0	1	1	0	0	0	0	0	0	1	9133-08-10	0	0	1	0	0	0	0	1	5	0		0
2	1	2	2	77	2	176	80	2	3	1	1	2	2	2	1	1	6943-04-13	1	0	0	1	0	1	1	0	0	0	0	0	0	0	0	0	0	0	1	8859-10-25	0	0	1	0	0	1	0	1	4	1	4	0
2	0	1	2	51	2	164	71	2	1	0	1	1	2	2	1	1	2288-11-02	1	0	1	1	1	0	0	0	0	0	0	0	0	0	0	0	0	0	1	3931-08-02	0	0	0	1	0	1	1	1	5	1	5
2	0	1	1	33	1	184	105	2	1	0	0	2	1	2	1	0		1	0	1	1	1	1	0	0	0	0	0	0	1	0	0	0	0	0	2		0	0	0	0	0	0	0	0		1	5
2	0	1	1	66	2			2	3	0	0	1	2	1	1	0	5848-02-13	1	0	0	1	0	1	1	0	0	0	0	0	0	0	0	0	0	0	1	6121-11-28	0	1	0	0	0	1	0	1	5	0		0
2	0	1	2	65	2			2	3	0	0	1	1	1	1	1	8339-08-13	1	1	0	1	0	0	1	0	0	0	1	0	0	0	0	0	0	0	1	8339-08-13	0	0	1	0	0	0	0	1	5	0		0
2	0	1	1	69	2			1	3	0	0	1	1	2	1	0	6450-06-16	1	0	0	1	0	1	1	0	0	0	0	0	0	0	0	0	0	0	1	3712-07-20	0	0	1	0	0	0	0	1	5	1	5	1
2	0	1	1	62	2			2	1	0	0	1	2	1	1	0	5355-04-18	1	1	0	1	0	0	1	0	0	0	0	0	0	0	0	0	0	0	2		0	1	1	0	0	0	0	1	5	1	5	0
2	0	1	1	77	2			2	3	0	0	2	2	1	1	1	8941-12-14	1	0	0	1	0	0	1	1	0	0	0	0	0	1	0	0	0	0	2		1	0	1	0	0	0	0	1	1	1	1	0
2	0	1	1	55	2	186	75	2	3	0	0	1	1	2	1	0		1	0	1	1	0	0	1	0	0	0	1	0	0	0	0	0	0	0	2		1	0	0	0	0	0	0	1	4	0
2	0	1	1	54	2	182	94	2	1	0	0	1	1	1	1	0	4041-02-05	1	1	0	1	0	0	1	1	0	0	1	0	0	1	0	0	0	0	2		0	0	0	0	0	1	0	1	5	1	5	0
2	0	1	1	50	1			2	1	0	0	1	1	1	1	0	2425-09-25	1	1	0	1	0	0	1	1	0	0	0	0	0	0	0	0	0	0	2		0	0	0	0	0	0	0	1	4	0
2	0	1	1	73	2			2	3	0	0	1	2	1	1	1	4889-11-06	1	0	1	1	0	0	0	0	0	0	0	1	0	0	0	0	0	0	1	6258-10-21	0	0	0	0	0	0	0	0		0
2	0	1	1	68	2			2	3	0	1	1	2	1	1	0		1	1	0	1	0	0	1	0	0	0	0	0	0	0	1	0	0	0	2		0	0	0	0	0	1	0	1	5	1	1	0
2	0	1	2	51	2			2	1	0	0	2	1	1	1	0	4917-03-25	1	0	1	1	1	0	1	0	0	0	0	0	0	0	0	0	0	0	1		0	0	1	0	0	1	0	1	5	1	5	0
1	1	1	1	75	2			2	3	1	1	1	1	1	1	0		1	1	1	1	1	1	0	0	0	0	0	0	0	0	0	0	0	0	2		0	0	1	0	0	1	0	1		0		0
1	1	1	1	81	2			2	3	0	1	1	1	1	1	1	4971-12-27	1	0	0	1	0	0	1	1	0	0	0	0	0	0	0	0	0	0	2		0	0	1	0	0	1	1	1	5	1	5	0
2	1	2	1	77	2	175	81	2	3	0	1	1	2	1	1	1	3712-07-20	1	0	0	1	0	1	1	0	0	0	1	0	0	0	0	0	0	0	1	4260-02-18	0	1	1	0	0	1	0	1	5	0		0
2	1	2	1	35	1	183	114	2	1	0	1	1	2	2	1	0	6998-01-14	1	1	1	1	1	1	1	1	0	0	0	0	0	0	0	0	0	0	1	7271-10-30	0	0	0	0	0	0	0	0		1	1	0
2	1	2	1	83	2	185	80	2	3	0	0	1	1	1	1	0	6176-08-31	1	1	1	1	1	0	1	1	0	0	1	1	0	0	0	0	0	0	1	6724-04-01	1	0	1	0	0	0	0	0		0
2	0	2	2	65	2	168	82	2	1	0	0	2	2	2	1	1	8640-10-13	1	0	1	1	0	0	1	1	0	0	0	0	0	0	0	0	0	0	1	8640-10-13	1	0	0	0	0	0	0	1	1	1	1	0
2	1	2	1	83	2	180	78	2	3	0	1	1	2	2	1	1	9188-05-13	1	1	1	1	0	1	0	0	0	0	1	0	0	0	0	0	0	0	1	9188-05-13	0	0	0	0	0	1	0	1	5	0		0
2	0	2	2	65	2	155	68	2	3	0	0	2	2	1	1	1	8914-07-29	1	0	1	1	1	1	1	1	0	0	0	0	0	0	0	1	0	0	1	9188-05-13	0	0	1	0	0	0	0	0		0
2	1	2	1	63	2	170	64	2	1	0	1	1	1	1	1	0	8640-10-13	1	1	1	1	1	0	1	1	0	0	0	1	0	1	1	1	0	0	1	9188-05-13	0	0	1	0	0	0	0	1	4	1	4	0
2	1	2	1	42	1	178	70	1	3	0	1	2	1	1	1	1	8914-07-29	1	1	1	1	0	1	0	0	0	0	0	1	0	0	0	0	0	0	1	9188-05-13	0	0	0	0	0	0	0	0		0
2	1	2	2	28	1	174	82	2	1	1	0	1	1	2	1	0		1	1	1	1	1	1	1	1	1	0	1	0	0	1	1	0	0	0	1		0	0	0	0	0	0	0	1	4	1	4	0
1	1	3	2	72	2	170	80	2	3	0	1	1	1	1	1	1	2918-07-23	1	0	1	1	0	1	1	0	0	0	0	0	0	0	0	0	0	0	1	3219-09-23	1	0	1	0	0	1	0	1	5	1	5	0
1	1	3	1	85	2	180	85	2	3	0	1	1	1	1	1	1	3986-05-05	1	0	0	1	0	1	1	0	0	0	0	0	0	0	0	0	0	0	1	3986-05-05	0	1	0	0	0	1	0	1	5	0		0
1	1	3	1	81	2	178	71	2	3	0	1	1	2	1	1	1	9763-04-29	1	0	0	1	0	1	1	0	0	0	0	0	0	0	0	0	0	0	1	2672-02-23	0	1	1	1	0	1	0	1	5	0		1
1	1	3	1	81	2	175	90	2	3	0	1	1	1	1	1	1	8941-12-14	1	0	0	1	0	1	0	0	0	0	0	0	1	0	0	1	0	0	1	8941-12-14	0	0	1	0	0	1	0	1	5	0		0
1	1	3	2	81	2	170	60	2	3	0	1	1	2	1	1	1	9763-04-29	1	0	0	1	0	0	1	0	0	0	0	0	0	0	0	0	0	0	1		0	0	1	0	0	0	0	1	4	0		0
1	1	3	2	88	2	160	70	2	3	0	1	1	1	1	1	1	9763-04-29	1	0	0	1	0	0	1	0	0	0	1	0	0	0	0	0	0	0	1	9763-04-29	0	0	1	0	0	0	0	1	5	1	5	0
1	1	3	2	71	2	160	47	2	3	0	1	1	1	1	1	0	3767-04-23	1	1	0	1	0	0	0	0	0	0	0	0	0	0	0	0	0	0	1	4041-02-05	0	0	0	0	0	0	0	0		0		1
1	1	3	2	57	2	170	50	2	3	0	1	2	2	1	1	1	2945-12-08	1	1	0	1	0	1	1	1	0	0	0	1	1	0	0	0	0	0	1	2945-12-08	1	0	1	0	0	0	0	0		0
1	1	3	1	82	2	178	70	2	3	0	1	1	1	1	1	1	3767-04-23	1	0	0	1	0	0	0	0	0	0	0	0	1	0	0	0	0	0	1	4314-11-22	0	0	0	0	1	0	0	0		0
1	1	3	1	86	2	168	70	2	3	0	1	2	1	1	1	1	3767-04-23	1	1	0	1	0	0	1	1	0	0	0	0	0	0	0	0	0	0	1	4314-11-22	0	1	1	1	0	1	0	0		0
1	1	3	1	71	2	168	68	2	3	0	1	1	1	1	1	1	4862-06-21	1	0	0	1	0	0	0	0	0	0	0	0	0	0	0	0	0	0	1	5136-04-06	0	0	1	0	0	1	1	0		0		0
1	1	3	1	44	1	184	80	2	1	0	1	1	1	1	1	0	4041-02-05	1	0	1	1	0	0	0	1	0	0	0	0	0	0	0	0	0	0	1	4314-11-22	0	0	0	0	0	0	0	0		1	5	0
1	1	3	1	90	2	178	73	2	3	0	1	2	2	2	1	1	4588-09-05	1	1	0	1	0	1	1	0	0	0	0	0	0	0	0	0	0	0	1	5136-04-06	0	0	0	0	0	0	0	0		0		1
1	0	3	2	42	1	164	120	2	3	0	1	2	1	1	1	1	4041-02-05	1	1	1	1	1	1	1	1	0	0	1	1	1	1	1	1	0	0	1	5136-04-06	0	0	1	0	0	1	0	0		0
1	1	3	1	73	2	190	93	2	3	0	1	2	2	1	1	1	5136-04-06	1	0	0	1	0	1	1	0	0	0	0	0	0	0	0	0	0	0	1	5136-04-06	0	0	0	0	0	0	0	0		0
1	1	3	2	71	2	170	62	2	3	0	1	2	1	1	1	1	4041-02-05	1	0	0	1	0	0	1	0	0	0	0	0	0	0	0	0	0	0	1	4041-02-05	0	0	0	0	0	0	0	0		0		0
1	1	3	2	88	2	165	70	2	3	0	1	2	1	1	1	1	3767-04-23	1	0	0	1	0	0	1	0	0	0	0	0	0	0	0	0	0	0	1	3767-04-23	0	0	1	0	0	1	0	0		0
1	1	3	1	68	2	183	110	2	3	0	1	1	2	1	1	0	7874-03-03	1	0	1	1	0	1	1	1	0	0	0	0	0	0	0	0	0	0	1	8969-05-01	1	0	1	0	0	0	0	0		1	2	0
1	1	3	1	57	2	166	87	2	1	0	1	1	2	2	1	0	7052-10-18	1	1	1	1	1	1	1	1	0	0	0	0	1	0	0	0	0	0	1	8421-10-01	0	0	1	0	0	0	0	1	4	1	1	1
1	1	3	1	50	1	181	85	2	3	0	1	1	1	1	1	1	8695-07-17	1	0	1	1	0	0	0	0	0	0	1	0	0	0	0	1	0	0	1	9516-11-30	1	0	1	0	0	0	0	0		0
1	1	3	1	73	2	180	74	2	3	0	1	1	2	1	1	1	8421-10-01	1	0	1	1	0	0	1	0	0	0	1	0	1	0	0	0	0	0	1	9516-11-30	0	1	1	0	0	1	0	0		0		0
1	1	3	2	80	2	147	55	2	3	0	1	2	1	1	1	1	8969-05-01	1	0	0	1	0	0	1	0	0	0	0	0	0	0	0	0	0	0	1	9516-11-30	0	1	0	0	1	0	0	0		0
1	1	3	2	69	2	170	85	2	3	0	1	1	1	1	1	1	9516-11-30	1	1	1	1	1	1	1	1	0	0	0	0	0	0	0	0	0	0	1	9790-09-14	0	0	1	0	1	1	0	0		1	5	1
1	1	3	2	87	2	165	60	2	3	0	1	2	2	1	1	1		1	1	1	1	1	1	1	1	0	0	0	0	1	0	0	0	0	0	1	2973-04-25	0	0	1	0	0	0	0	1	5	0		0
1	1	3	2	86	2	165	50	2	3	0	1	1	2	1	1	1		1	0	0	1	0	0	1	0	0	0	1	0	0	0	0	0	0	0	1	2425-09-25	0	0	1	0	0	0	0	1	5	1	5	0
1	1	3	1	76	2	182	75	2	3	0	1	1	1	1	1	1	2425-09-25	1	0	0	1	0	0	1	1	0	0	0	0	0	0	0	0	0	0	1	2699-07-11	0	1	0	0	0	0	0	0		0
1	1	3	1	49	1	181	78	1	1	0	1	1	1	1	1	0	3247-02-08	1	1	1	1	0	0	0	1	0	0	0	0	0	0	0	0	0	0	1	3520-11-24	0	0	0	0	0	0	0	0		0		0
1	1	3	1	75	2	170	72	2	3	1	0	1	1	1	1	1	3794-09-08	1	0	0	1	0	0	1	0	0	0	1	0	0	0	0	0	0	0	1	3794-09-08	0	0	0	1	1	0	0	1	5	1	5	0
1	1	3	2	81	2	170	80	2	3	1	1	1	1	1	1	1	3520-11-24	1	1	0	1	0	1	1	1	0	0	0	0	0	0	0	0	0	0	1	4068-06-23	0	0	1	0	1	0	0	1	4	1	4	0
1	1	3	1	90	2	180	70	2	3	0	1	1	2	1	1	1	3247-02-08	1	0	0	1	0	0	1	0	0	0	0	0	0	0	0	0	0	0	1	4068-06-23	0	0	0	0	0	0	0	1	5	0		0
1	1	3	2	45	1	172	60	2	1	1	1	2	2	2	1	0	4068-06-23	1	0	0	1	0	1	1	0	0	0	0	0	0	0	0	0	0	0	1	4068-06-23	0	0	0	0	0	0	0	0		1	2	0
1	1	3	2	76	2	165	70	1	3	0	1	1	1	1	1	1	3794-09-08	1	0	1	1	0	0	0	1	0	0	1	1	0	0	1	0	0	0	1	4068-06-23	1	1	1	0	0	0	0	1	5	0		0
1	1	3	2	53	2	167	50	2	3	0	1	2	1	1	1	1	4616-01-23	1	1	1	1	1	1	1	1	1	1	1	0	0	1	0	1	0	0	1	5437-06-07	1	0	0	0	0	0	1	0		0
1	1	3	2	90	2	170	75	2	3	0	1	2	1	1	1	1	3520-11-24	1	0	0	1	0	0	1	0	0	0	1	0	0	0	0	0	0	0	1	3520-11-24	0	1	0	0	0	1	0	1	5	1	1	0
1	1	3	2	37	1	178	95	2	1	1	1	1	2	1	1	0	5437-06-07	1	0	0	1	0	0	0	0	0	0	0	0	0	0	0	0	0	0	1	5437-06-07	0	0	0	0	0	0	0	0		0
1	1	3	2	65	2	165	60	2	3	1	1	1	1	1	1	1		1	0	1	1	0	1	1	1	0	0	0	0	0	0	1	0	0	0	1		0	0	1	0	0	0	0	1	5	0		0
1	1	3	2	60	2	167	65	2	3	0	1	1	1	1	1	1		1	0	1	1	1	0	1	1	0	0	0	0	0	0	0	0	0	0	1		0	0	1	0	0	0	0	0		0
1	1	3	1	48	1	175	99	2	3	0	1	1	1	1	1	1		1	1	1	1	1	0	0	0	0	0	0	0	0	0	0	0	0	0	1		0	0	1	0	0	0	0	1	5	0		0
1	1	3	2	82	2	160	65	2	3	0	1	2	1	1	1	1		1	0	0	1	0	0	0	0	1	1	0	0	0	0	0	0	0	0	1		0	0	1	0	0	0	0	0		1	1	0
1	1	3	2	82	2	168	60	2	3	0	1	2	2	1	1	0		1	0	1	1	1	1	1	1	0	0	1	0	0	0	0	0	0	0	1		0	0	1	0	1	0	0	1	5	0		1
[truncated: 41 more columns]
